# Supplementary material for: Personalized Survival Prediction of Patients With Acute Myeloblastic Leukemia Using Gene Expression Profiling
Source: Front Oncol. 2021 Mar 29;11:657191. doi: 10.3389/fonc.2021.657191 (PMC8040929; doi:10.3389/fonc.2021.657191)
Supplement: Supplementary Table 1 — Characteristics of the different random forest models created at the different significance thresholds. Error rates (1-concordance) are provided for predictions of survival at 1, 2, 3, 4, 5 and full follow-up periods. [file Table_1.xlsx]

## Sheet: Sheet1
Variable	Gene ID	Variable Importance	Binary/Continuous
Age	--	0.0132822	Continuous
Age>65 years	--	0.00624212	Binary
217491_x_at	KDM5B	0.00225043	Binary
208029_s_at	LAPTM4B	0.00220294	Continuous
226804_at	FAM20A	0.00218208	Binary
239799_at	LINC00476	0.00211992	Continuous
208025_s_at	HMGA2	0.00204165	Continuous
243975_at	AC099684.1	0.00199509	Binary
241981_at	FAM20A	0.00196412	Continuous
242798_at	LINC01424	0.00176141	Continuous
220175_s_at	CBWD1	0.00174307	Continuous
217491_x_at	KDM5B	0.00171463	Continuous
202887_s_at	DDIT4	0.00163282	Continuous
209392_at	ENPP2	0.00161491	Continuous
203373_at	SOCS2	0.00145191	Continuous
219479_at	POGLUT2	0.00131667	Continuous
221486_at	ENSA	0.00131595	Binary
218608_at	ATP13A2	0.00131265	Continuous
219479_at	POGLUT2	0.00129136	Binary
226804_at	FAM20A	0.00128658	Continuous
202887_s_at	DDIT4	0.00127194	Binary
229900_at	CD109	0.00123203	Continuous
209427_at	SMTN	0.00120584	Binary
214930_at	SLITRK5	0.00119172	Continuous
213846_at	COX7C	0.00116242	Binary
201289_at	CCN1	0.00115923	Continuous
210031_at	CD247	0.00115178	Continuous
214039_s_at	LAPTM4B	0.00112825	Continuous
206337_at	CCR7	0.00110571	Continuous
228155_at	PRXL2A	0.00110189	Binary
201841_s_at	HSPB1	0.0010943	Continuous
228011_at	CIBAR1	0.00108633	Continuous
226985_at	FGD5	0.00107848	Binary
203142_s_at	AP3B1	0.00106485	Binary
228011_at	CIBAR1	0.00102983	Binary
209670_at	TRAC	0.000996508	Continuous
224435_at	PRXL2A	0.000966302	Binary
214470_at	KLRB1	0.000936914	Binary
224435_at	PRXL2A	0.000935552	Continuous
235391_at	CIBAR1P1	0.00089577	Continuous
243372_at	HSPD1	0.000884107	Continuous
213539_at	CD3D	0.00085954	Continuous
226985_at	FGD5	0.000827185	Continuous
241263_at	RAB21	0.000778284	Continuous
213846_at	COX7C	0.000776119	Continuous
235903_at	ANKS6	0.000722402	Continuous
203431_s_at	ARHGAP32	0.000704968	Continuous
220637_at	FAM124B	0.000687705	Continuous
203246_s_at	NPRL2	0.000685343	Continuous
218570_at	KBTBD4	0.000678568	Continuous
206434_at	SPOCK3	0.000674538	Continuous
203372_s_at	SOCS2	0.000670574	Continuous
244397_at	--	0.000662833	Binary
219798_s_at	MEPCE	0.000652499	Continuous
211560_s_at	ALAS2	0.000648382	Continuous
208773_s_at	ANKHD1 / ANKHD1-EIF4EBP3	0.000641919	Binary
212827_at	IGHM	0.000637759	Binary
230876_at	ZNF883	0.000633936	Continuous
243403_x_at	CPM	0.000631705	Binary
225090_at	SYVN1	0.000624023	Continuous
202233_s_at	UQCRH	0.000607395	Continuous
201812_s_at	TOMM7	0.000579934	Continuous
218570_at	KBTBD4	0.000567278	Binary
213506_at	F2RL1	0.000566129	Continuous
243221_at	FAM20A	0.000559795	Continuous
228155_at	PRXL2A	0.000543327	Continuous
208773_s_at	ANKHD1 / ANKHD1-EIF4EBP3	0.000538165	Continuous
210839_s_at	ENPP2	0.000536291	Continuous
231823_s_at	SH3PXD2B	0.000533956	Continuous
225874_at	UBALD1	0.000528243	Binary
228035_at	STK33	0.000524183	Continuous
203916_at	AC022400.5 / NDST2	0.000496156	Continuous
230728_at	FKBP14	0.000494502	Continuous
205831_at	CD2	0.000482708	Continuous
228580_at	HTRA3	0.000480574	Binary
229693_at	TMEM220	0.000477332	Continuous
209392_at	ENPP2	0.000469873	Binary
200715_x_at	RPL13A	0.000469542	Binary
200862_at	DHCR24	0.000468752	Continuous
225078_at	EMP2	0.000466347	Binary
225864_at	LRATD2	0.000458866	Continuous
204430_s_at	SLC2A5	0.000455458	Continuous
240336_at	HBM	0.000450257	Continuous
227370_at	FAM171B	0.000445455	Continuous
201380_at	CRTAP	0.000436168	Binary
225874_at	UBALD1	0.000431519	Continuous
204941_s_at	ALDH3B2	0.000429211	Continuous
231146_at	FAM24B	0.000428926	Continuous
239481_at	FAM133A	0.000428389	Binary
229900_at	CD109	0.000417448	Binary
208767_s_at	LAPTM4B	0.000412949	Continuous
224709_s_at	CDC42SE2	0.000412615	Continuous
204271_s_at	EDNRB	0.000398986	Continuous
217951_s_at	PHF3	0.000386598	Binary
201481_s_at	FYGB	0.000384098	Continuous
217820_s_at	ENAH	0.000382257	Continuous
237300_at	PSMA3	0.000370866	Continuous
241716_at	HSPD1	0.000363111	Continuous
210723_x_at	--	0.00036052	Continuous
215446_s_at	LOX	0.000355475	Binary
235523_at	CTC1	0.000352514	Continuous
218709_s_at	IFT52	0.000349352	Binary
227923_at	SHANK3	0.000343076	Continuous
222731_at	ZDHHC2	0.000342999	Continuous
235428_at	MINCR	0.000339943	Continuous
201689_s_at	TPD52	0.000318944	Continuous
230876_at	ZNF883	0.000309903	Binary
203789_s_at	SEMA3C	0.000308285	Continuous
230896_at	BEND4	0.000304147	Continuous
238018_at	ALKAL2	0.000303458	Binary
212203_x_at	IFITM3	0.000294596	Continuous
209837_at	AP4M1	0.000292439	Binary
203987_at	FZD6	0.00027877	Continuous
232894_at	MTFP1	0.00027839	Continuous
212543_at	CRYBG1	0.000275143	Continuous
206110_at	H3C10	0.000267738	Continuous
201922_at	NSA2	0.000248277	Continuous
202333_s_at	UBE2B	0.000229526	Binary
220006_at	EFCC1	0.000222832	Continuous
209976_s_at	CYP2E1	0.000209078	Binary
241708_at	DOCK1	0.000200485	Continuous
230397_at	SAR1B	0.000177824	Continuous
236467_at	ERICH1	0.000148923	Continuous
