# Supplementary material for: Personalized Survival Prediction of Patients With Acute Myeloblastic Leukemia Using Gene Expression Profiling
Source: Front Oncol. 2021 Mar 29;11:657191. doi: 10.3389/fonc.2021.657191 (PMC8040929; doi:10.3389/fonc.2021.657191)
Supplement: Supplementary Table 2 — Variables included in the final model along with their relative importance. For gene expression probes, we also report the type of input used (either continuous gene expression counts or Mclust-based binary clusterization). [file Table_2.xlsx]

## Sheet: Sheet1
FDR	N. variables	C-index (training)	C-index (test)	1 year (training)	1 year (test)	2 years (training)	2 years (test)	3 years (training)	3 years (test)	4 years (training)	4 years (test)	5 years (training)	5 years (test)
0.01	68	29.96	31.43	29.13	30.51	20.56	30.91	29.71	31.13	29.83	31.15	29.88	31.16
0.05	122	28.74	30.15	27.74	31.37	28.33	30	28.48	29.98	28.59	30.01	28.64	30.01
0.1	123	27.72	30.12	26.47	31.17	27.19	30.01	27.38	30.08	27.49	30.01	27.56	30.18
Bonferroni	N. variables	C-index (training)	C-index (test)	1 year (training)	1 year (test)	2 years (training)	2 years (test)	3 years (training)	3 years (test)	4 years (training)	4 years (test)	5 years (training)	5 years (test)
0.01	25	32.08	32.78	32.21	32.98	32.31	32.86	32.37	32.86	32.39	32.83	32.4	32.83
0.05	34	31.02	30.72	30.55	29.66	30.8	30.31	30.89	30.51	30.93	30.64	30.97	30.65
0.1	46	30.69	31.32	30.14	29.94	30.43	30.58	30.51	30.86	30.58	31.06	30.61	31.19
